# Supplementary material for: Anti-Inflammatory Activity of Gomphrenin-Rich Fraction from Basella alba L. f. rubra Fruits
Source: Nutrients. 2024 Dec 20;16(24):4393. doi: 10.3390/nu16244393 (PMC11678042; doi:10.3390/nu16244393)
Supplement: Supplementary file 1 [file nutrients-16-04393-s001.zip]

Archive with 3 entries (2 files):
- Nutrients -3361835-Supplementary_Files/
- Nutrients -3361835-Supplementary_Files/File S1. Experimental_data_bioactivty_assays.xlsx
- Nutrients -3361835-Supplementary_Files/Table S1.docx
