# Supplementary material for: Anti-Inflammatory Activity of Gomphrenin-Rich Fraction from Basella alba L. f. rubra Fruits
Source: Nutrients. 2024 Dec 20;16(24):4393. doi: 10.3390/nu16244393 (PMC11678042; doi:10.3390/nu16244393)
Supplement: Supplementary file 1 [file nutrients-16-04393-s001.zip › Nutrients -3361835-Supplementary_Files/File S1. Experimental_data_bioactivty_assays.xlsx]

## Sheet: MDA
		replicates	biological	technical
MDA		n	4	4	16
	AVG	SEM	95% CI Lower Bound	95% CI Upper Bound	Effect size referring to SIN-1 (standard test cmpd group) Cohen's d
SIN-1	484.188	41.875	463.669	504.706	SIN-1
LPS 1h	163.281	31.4903	147.851	178.711	8.66184
LPS 24h	286.844	30.4331	271.932	301.756	5.39134
A 0.1	361.219	65.37	329.188	393.249	2.2401
A 1.0	149.062	4.22311	146.993	151.132	11.2608
A 10.0	36.75	9.21064	32.2369	41.2631	14.7582
B 0.1	332.25	76.2153	294.905	369.595	2.47089
B 1.0	97.0625	32.6636	81.0576	113.067	10.3088
B 10.0	36.0625	23.3946	24.5994	47.5256	13.2121
Mel 0.1	118.969	22.2014	108.09	129.847	10.8974
Mel 1.0	39.9688	21.6016	29.3842	50.5533	13.3328
Mel 10.0	34.0625	7.74773	30.2662	37.8588	14.948
Ind 0.1	187.344	63.8133	156.076	218.612	5.5001
Ind 1.0	41.4375	6.10509	38.4461	44.4289	14.7963
Ind 10.0	38.8125	10.8973	33.4729	44.1521	14.5565
Asc 0.1	157.594	38.5719	138.694	176.494	8.11265
Asc 1.0	132.562	20.5597	122.488	142.637	10.6597
Asc 10.0	303.188	127.513	240.707	365.668	1.90721

## Sheet: COX1 i COX2
			AVG	SEM	95% CI Lower Bound COX	95% CI Upper Bound COX	Effect size referring to M Cohen's d	Effect size referring to LPS-1h Cohen's d		COX1 [U/ml]	COX2 [U/ml]	other [U/ml]			COX1 activity (% of total COX)			COX2 activity (% of total COX)
		M	23.4486	0.655309	23.1275	23.7697	M	21.849		10.3236	10.2918	2.83316		M	44.0266		M	43.891
Cox activity		LPS 1h	59.1118	2.21339	58.0272	60.1963	21.849	LPS-1h		13.6827	14.0641	31.3649		LPS 1h	23.1472		LPS 1h	23.7924
nmol/min/ml [U/ml]		LPS 24h	57.831	1.37711	57.1563	58.5058	31.8831	0.694797		18.6308	18.2812	20.919		LPS 24h	32.216		LPS 24h	31.6115
		A 0.1	40.5169	1.91009	39.581	41.4529	11.9534	8.9947		10.4121	11.1525	18.9523		A 0.1	25.6981		A 0.1	27.5256
		A 1	32.2405	0.505611	31.9927	32.4882	15.022	16.7379		9.97881	11.0011	11.2606		A 1	30.9512		A 1	34.1219
		A 10.0	29.4693	0.303367	29.3206	29.6179	11.7909	18.7642		10.5763	11.7203	7.17267		A 10.0	35.8891		A 10.0	39.7714
		B 0.1	25.339	0.359546	25.1628	25.5152	3.57659	21.2995		12.9544	11.0699	1.31462		B 0.1	51.1246		B 0.1	43.6873
		B 1	27.9608	0.595498	27.669	28.2526	7.2066	19.22		11.1653	13.2256	3.56992		B 1	39.9318		B 1	47.3006
		B 10.0	31.4746	1.46065	30.7589	32.1903	7.08993	14.7384		10.2775	11.2627	9.93432		B 10.0	32.6535		B 10.0	35.7835
		Mel 0.1	30.7945	0.977515	30.3155	31.2735	8.82752	16.5507		12.696	13.7447	4.35381		Mel 0.1	41.2281		Mel 0.1	44.6336
		Mel 1	21.8183	3.2258	20.2377	23.3989	0.700427	13.4813		12.0794	12.0794	-2.34057		Mel 1	55.3638		Mel 1	55.3638
		Mel 10.0	25.6811	0.595498	25.3894	25.9729	3.56566	20.6266		9.10805	9.29873	7.27436		Mel 10.0	35.4659		Mel 10.0	36.2084
		Ind 0.1	30.3623	0.280895	30.2247	30.4999	13.7135	18.2229		8.76801	10.1663	11.428		Ind 0.1	28.878		Ind 0.1	33.4834
		Ind 1	26.215	1.21347	25.6205	26.8096	2.83684	18.4308		12.2638	12.3273	1.62394		Ind 1	46.7814		Ind 1	47.0239
		Ind 10.0	28.0519	0.235952	27.9363	28.1675	9.34686	19.7335		11.2246	10.2394	6.58792		Ind 10.0	40.0136		Ind 10.0	36.5016
		Asp 0.1	29.4153	2.68536	28.0995	30.7311	3.05268	12.0682		11.3803	12.1748	5.86017		Asp 0.1	38.6884		Asp 0.1	41.3894
		Asp 10.0	25.8877	0.202245	25.7886	25.9868	5.02968	21.14		10.3475	10.7924	4.74788		Asp 10.0	39.9705		Asp 10.0	41.6892
		Asp 10.0	26.1578	0.426961	25.9486	26.367	4.8987	20.6743		11.3167	11.9206	2.92055		Asp 10.0	43.2633		Asp 10.0	45.5716

## Sheet: DCF-DA
DCF-DA
	AVG	SEM	95% CI Lower Bound DCF-DA	95% CI Upper Bound DCF-DA	Effect size referring to H2O2 (standard test cmpd group) Cohen's d
H2O2	3.51225	0.219716	3.40459	3.61991	H2O2
LPS 1h	2.89325	0.101731	2.8434	2.9431	3.61549
LPS 24h	3.2635	0.142289	3.19378	3.33322	1.34389
A 0.1	1.4095	0.3526	1.23673	1.58227	7.15781
A 1.0	1.42575	0.31307	1.27235	1.57915	7.71488
A 10.0	0.82125	0.180967	0.732578	0.909922	13.3697
B 0.1	1.531	0.45299	1.30904	1.75296	5.56527
B 1.0	1.11	0.150481	1.03627	1.18373	12.757
B 10.0	0.191917	0.139841	0.123396	0.260438	18.0295
Mel 0.1	1.948	0.3711	1.76616	2.12984	5.12951
Mel 1.0	1.6655	0.223153	1.55616	1.77484	8.33969
Mel 10.0	1.26	0.0917682	1.21503	1.30497	13.3768
Ind 0.1	1.38725	0.450774	1.16637	1.60813	5.99279
Ind 1.0	1.479	0.324597	1.31995	1.63805	7.33595
Ind 10.0	1.19125	0.0789726	1.15255	1.22995	14.0587
Asc 0.1	1.8065	0.144378	1.73576	1.87724	9.17547
Asc 1.0	1.6612	0.105961	1.60928	1.71312	10.7316
Asc 10.0	1.73175	0.157074	1.65479	1.80871	9.32292

## Sheet: GRIESS
GRIESS
	AVG	SEM	95% CI Lower Bound GRIESS	95% CI Upper Bound GRIESS	Effect size referring to SIN-1 (standard test cmpd group) Cohen's d
SIN-1	33.4582	0.77976	33.0762	33.8403	SIN-1
LPS 1h	31.987	0.434439	31.7741	32.1999	2.33097
LPS 24h	26.7561	1.84853	25.8503	27.6618	4.72436
A 0.1	14.2082	1.30863	13.567	14.8494	17.8711
A 1.0	10.2627	0.316214	10.1078	10.4177	38.985
A 10.0	6.65981	0.80137	6.26714	7.05247	33.8946
B 0.1	12.9389	0.558025	12.6654	13.2123	30.2637
B 1.0	15.3238	3.44679	13.635	17.0127	7.25713
B 10.0	14.0073	1.90698	13.0729	14.9417	13.3518
Mel 0.1	12.2748	0.424296	12.0669	12.4827	33.7468
Mel 1	9.42494	0.458915	9.20008	9.6498	37.5651
Mel 10	14.2948	0.810341	13.8977	14.6919	24.099
Ind 0.1	15.8142	0.75102	15.4462	16.1822	23.0483
Ind 1.0	5.98426	0.251788	5.86089	6.10764	47.4175
Ind 10.0	8.65617	0.602491	8.36096	8.95139	35.5949
Asc 0.1	9.95218	0.454517	9.72947	10.1749	36.8315
Asc 1.0	7.78571	0.555754	7.5134	8.05803	37.9162
Asc 10.0	7.65496	0.866146	7.23056	8.07937	31.3114

## Sheet: IL-1b_IL-6_NfKb
[pg/mL]	IL-1B								[pg/mL]	IL-6							[pg/mL]	NfKB
		AVG	SEM	95% CI Lower Bound IL-1b	95% CI Upper Bound IL-1b	Effect size referring to M Cohen's d	Effect size referring to LPS-1 Cohen's d			AVG	SEM	95% CI Lower Bound IL-6	95% CI Upper Bound IL-6	Effect size referring to M Cohen's d	Effect size referring to LPS-1 Cohen's d			AVG	SEM	95% CI Lower Bound IL-6	95% CI Upper Bound IL-6	Effect size referring to M Cohen's d	Effect size referring to LPS-1 Cohen's d
	M	7.24556	1.61773	6.45288	8.03824	M	1.47331		M	2.93396	0.2518	2.81058	3.05734	M	23.0087		M	773.167	96.5764	725.845	820.488	M	3.02446
	LPS 1h	80.2698	70.0763	45.9331	114.607	1.47331	LPS-1		LPS 1h	68.7296	4.03624	66.7518	70.7073	23.0087	LPS-1		LPS 1h	1029.08	70.6586	994.461	1063.71	3.02446	LPS-1
	LPS 24h	12.1908	0.805281	11.7962	12.5854	3.87015	1.37381		LPS 24h	72.805	2.33309	71.6618	73.9482	42.1082	1.23628		LPS 24h	1286.77	116.995	1229.44	1344.1	4.78784	2.66634
	A 0.1	1.40098	0.14403	1.3304	1.47155	5.08917	1.59165		A 0.1	3.97484	0.756842	3.604	4.34569	1.8455	22.3		A 0.1	1164.17	46.2372	1141.51	1186.82	5.16425	2.26233
	A 1.0	2.19094	0.193924	2.09592	2.28596	4.38731	1.57571		A 1.0	8.32075	3.09753	6.80299	9.83852	2.45132	16.7913		A 1.0	1218.17	39.1684	1198.97	1237.36	6.03861	3.30992
	A 10.0	1.80373	0.0548517	1.77685	1.83061	4.75448	1.58353		A 10.0	0.789308	0.142704	0.719385	0.859232	10.4794	23.79		A 10.0	1161.33	42.1551	1140.68	1181.99	5.20946	2.27314
	B 0.1	1.38277	0.0256833	1.37019	1.39536	5.12457	1.59202		B 0.1	1.4434	0.120169	1.38451	1.50228	7.55534	23.5652		B 0.1	1284.58	99.129	1236.01	1333.16	5.22595	2.9682
	B 1.0	1.41519	0.0582789	1.38663	1.44374	5.09357	1.59137		B 1.0	2.83648	0.116317	2.77948	2.89347	0.497042	23.078		B 1.0	1150.67	75.8427	1113.5	1187.83	4.34754	1.65879
	B 10.0	1.55373	0.110252	1.49971	1.60775	4.96425	1.58857		B 10.0	2.85849	0.253028	2.73451	2.98247	0.298999	23.0346		B 10.0	1114.96	46.1542	1092.34	1137.57	4.51583	1.43898
	Mel 0.1	3.22158	0.157058	3.14462	3.29854	3.50127	1.55491		Mel 0.1	1.38679	0.5665	1.10921	1.66437	3.52942	23.3665		Mel 0.1	1572.33	36.3915	1554.5	1590.16	10.9509	9.6663
	Mel 1	1.12211	0.0478263	1.09868	1.14555	5.35074	1.59728		Mel 1	0.834906	0.0478245	0.811472	0.858339	11.5821	23.7872		Mel 1	1352	98.6365	1303.67	1400.33	5.92995	3.76379
	Mel 10	2.01199	0.216364	1.90597	2.11801	4.53477	1.57932		Mel 10	2.18868	0.397567	1.99388	2.38348	2.23968	23.2022		Mel 10	1621.38	190.581	1527.99	1714.76	5.61445	4.12102
	Ind 0.1	3.79707	0.108127	3.74409	3.85005	3.00794	1.5433		Ind 0.1	2.61321	0.634102	2.3025	2.92391	0.664865	22.8851		Ind 0.1	1924.13	47.3965	1900.9	1947.35	15.1302	14.8771
	Ind 1.0	2.09858	0.12039	2.03959	2.15757	4.48705	1.57758		Ind 1.0	4.06132	0.989015	3.57671	4.54593	1.5622	22.0073		Ind 1.0	1563.5	156.172	1486.98	1640.02	6.08699	4.40912
	Ind 10.0	2.59369	0.218883	2.48644	2.70094	4.02991	1.56758		Ind 10.0	3.1934	0.347795	3.02298	3.36381	0.854482	22.8777		Ind 10.0	1098.92	33.0713	1082.71	1115.12	4.51285	1.2659
	Asc 0.1	2.22247	0.0455456	2.20015	2.24479	4.38941	1.57508		Asc 0.1	3.95755	0.413269	3.75505	4.16005	2.99124	22.5767		Asc 0.1	825.625	32.6975	809.604	841.646	0.727602	3.69565
	Asc 1.0	2.08703	0.0488078	2.06312	2.11095	4.5075	1.57781		Asc 1.0	1.7217	0.266107	1.59131	1.85209	4.67961	23.4273		Asc 1.0	1178.17	207.047	1076.72	1279.62	2.50699	0.963723
	Asc 10.0	2.17451	0.072728	2.13888	2.21015	4.4286	1.57604		Asc 10.0	3.13208	0.032194	3.1163	3.14785	1.1037	22.9832		Asc 10.0	578	35.3868	560.661	595.339	2.68345	8.07254

## Sheet: L929 SRB
		Betalain fraction (A) - pink																				Crude extract - B (blue-grey)
			24h			48h			72h			Effect size referring to KK Cohen's d (24h)	Effect size referring to KR Cohen's d (24h)		Effect size referring to KK Cohen's d (48h)	Effect size referring to KR Cohen's d (48h)		Effect size referring to KK Cohen's d (72h)	Effect size referring to KR Cohen's d (72h)				24h			48h			72h			Effect size referring to KK Cohen's d (24h)	Effect size referring to KR Cohen's d (24h)		Effect size referring to KK Cohen's d (48h)	Effect size referring to KR Cohen's d (48h)		Effect size referring to KK Cohen's d (72h)	Effect size referring to KR Cohen's d (72h)
	L929 SRB	KK	100	4.47041	b	100	3.68396	a	100	2.94703	a	KK	0.491477		KK	0.583597		KK	0.300543		L929	KK	100	3.92169	a	100	1.99779	a	100	3.13758	a	KK	1.80288		KK	0.177874		KK	0.226067
		KR	102.294	4.85675	a	98.1331	2.62591	a	100.785	2.22449	a	0.491477	KR		0.583597	KR		0.300543	KR			KR	106.079	2.71324	a	100.574	4.10339	a	100.663	2.71135	a	1.80288	KR		0.177874	KR		0.226067	KR
		0.001	100.437	6.02059	a	96.8314	3.45647	a	99.5784	2.35488	a	0.0824059	0.339516		0.887065	0.424089		0.158062	0.526628			0.001	105.75	3.43304	a	100.295	3.55671	a	97.242	2.13582	a	1.56025	0.106375		0.102263	0.0726706		1.02764	1.40167
		0.01	102.793	3.62074	a	94.7504	3.52499	a	100.826	2.61664	a	0.686702	0.11658		1.45607	1.08834		0.296286	0.0168791			0.01	102.285	3.59357	a	99.2506	3.39057	a	101.9	2.79051	a	0.607413	1.19183		0.269312	0.351616		0.639872	0.449611
		0.1	100.156	3.61155	a	93.4744	1.75196	b	102.05	4.51757	a	0.0384019	0.499559		2.2623	2.08713		0.537371	0.35523			0.1	106.641	4.09457	a	100.917	3.47401	b	99.3786	2.71312	ab	1.65646	0.161655		0.323548	0.0901745		0.211879	0.473531
		1.0	97.191	4.21931	a	96.5231	3.56778	a	99.9063	3.01133	a	0.646238	1.12173		0.958797	0.513976		0.0314475	0.331799			1.0	104.318	4.78613	a	101.491	3.51278	a	102.699	2.24165	b	0.986792	0.452886		0.521737	0.240042		0.989803	0.818449
		10	98.2678	4.94309	a	95.5896	2.33007	a	103.595	2.94403	a	0.367563	0.821658		1.43089	1.0246		1.22066	1.07727			10	104.453	4.02796	a	100.144	3.64068	a	104.841	1.88882	a	1.12021	0.473583		0.0488704	0.110989		1.86955	1.78831
		15	97.3627	3.66141	a	96.4032	2.18192	a	101.271	3.5433	a	0.645457	1.14661		1.18802	0.716567		0.389929	0.164294			15	110.145	3.4829	a	101.188	1.793	b	99.0116	3.75578	a	2.73545	1.30236		0.625823	0.193873		0.285622	0.504136
		20	95.1155	2.63522	a	95.11	2.71695	a	98.2023	4.08764	a	1.33115	1.83726		1.51075	1.13145		0.50452	0.784769			20	108.035	3.50662	a	101.132	1.68487	b	99.349	2.1824	a	2.15994	0.623728		0.612622	0.177925		0.240901	0.533869
		30	89.7004	5.60776	a	94.7846	2.27459	a	97.441	1.85646	a	2.03105	2.40075		1.70355	1.36308		1.03903	1.63205			30	105.789	4.14986	a	100.462	2.54094	b	97.1117	5.19861	a	1.43384	0.0828359		0.202318	0.0327053		0.67269	0.856542
		40	74.9532	4.99418	a	93.5086	3.09086	a	100.931	2.14356	a	5.28466	5.55037		1.90903	1.61254		0.36133	0.0670187			40	104.956	5.46408	a	102.846	1.43146	b	99.4437	4.54628	ab	1.04218	0.260314		1.63777	0.739398		0.142435	0.325734

## Sheet: NHDF SRB
		Betalain fraction (A) - pink																				Crude extract - B - (blue-grey)
			24h			48h			72h													24h			48h			72h
			AVG	SD		AVG	SD		AVG	SD		Effect size referring to KK Cohen's d (24h)	Effect size referring to KR Cohen's d (24h)		Effect size referring to KK Cohen's d (48h)	Effect size referring to KR Cohen's d (48h)		Effect size referring to KK Cohen's d (72h)	Effect size referring to KR Cohen's d (72h)			AVG	SD		AVG	SD		AVG	SD		Effect size referring to KK Cohen's d (24h)	Effect size referring to KR Cohen's d (24h)		Effect size referring to KK Cohen's d (48h)	Effect size referring to KR Cohen's d (48h)		Effect size referring to KK Cohen's d (72h)	Effect size referring to KR Cohen's d (72h)
	NHDF	KK	100	4.05014	a	100	12.0987	a	100	3.76078	b	KK	0.454425		KK	0.55949		KK	1.09467		KK	100	3.94822	a	100	15.1871	b	100	4.91762	a	KK	1.24534		KK	1.43758		KK	0.164386
		KR	102.034	4.86307	a	93.617	10.6739	a	108.778	10.6986	a	0.454425	KR		0.55949	KR		1.09467	KR		KR	93.7963	5.83458	a	81.2663	10.4397	ab	101.01	7.15926	a	1.24534	KR		1.43758	KR		0.164386	KR
		0.001	107.781	6.26418	a	100.177	20.3159	a	111.231	5.31835	b	1.47512	1.02489		0.0106044	0.404267		2.43832	0.290318		0.001	95.5521	5.02125	a	92.8014	18.9713	ab	100.656	7.08545	a	0.984768	0.322564		0.418922	0.753354		0.107604	0.0496117
		0.01	107.118	5.10572	a	90.8983	14.7083	a	107.573	4.86734	a	1.54453	1.01968		0.675855	0.211563		1.7412	0.144964		0.01	96.7616	9.80325	a	70.9887	15.1103	a	106.058	7.52419	a	0.433344	0.367591		1.91509	0.791391		0.95305	0.687359
		0.1	106.189	9.21869	a	96.2175	20.6246	a	108.821	4.9933	a	0.869275	0.563856		0.223713	0.158362		1.99561	0.00515417		0.1	94.0694	5.74579	a	68.9072	14.8891	ac	98.6875	6.69426	a	1.20304	0.0471677		2.0675	0.961175		0.223456	0.335042
		1.0	100.796	4.99359	a	96.2766	18.8989	a	107.831	6.4374	a	0.17503	0.251147		0.234658	0.173289		1.48551	0.107221		1.0	95.24	5.50265	a	59.3669	9.05562	ac	102.524	12.7115	ab	0.99397	0.25456		3.24986	2.24099		0.26189	0.146801
		10	103.095	6.24061	a	95.331	19.2754	a	105.723	6.33251	a	0.588256	0.189655		0.290142	0.11001		1.09889	0.347527		10	95.0059	5.41661	a	64.137	5.84936	a	105.906	10.8413	ab	1.0537	0.214855		3.11638	2.02431		0.701626	0.533004
		15	97.4801	4.28358	a	89.4799	11.4093	a	105.164	5.23595	a	0.604509	0.993671		0.894639	0.374478		1.13274	0.429146		15	96.6055	6.83636	a	72.8101	22.4945	a	107.673	13.5373	a	0.608075	0.44203		1.41675	0.482232		0.753399	0.615346
		20	94.3413	4.39299	a	98.2861	21.8431	a	108.348	5.20108	a	1.33933	1.65997		0.0970721	0.271599		1.83933	0.0511545		20	96.6836	3.93918	a	84.1284	10.921	abd	108.834	14.0009	ab	0.840943	0.580009		1.19993	0.26791		0.841886	0.70367
		30	96.5959	3.77586	a	92.6714	11.6851	a	100.731	5.45505	a	0.869405	1.24902		0.616174	0.0844993		0.156131	0.947571		30	101.561	7.14508	a	77.2767	9.23272	ab	115.8	11.1642	ab	0.270369	1.19033		1.80808	0.404842		1.83164	1.57715
		40	96.8612	6.63391	a	115.366	24.8122	a	96.0413	10.118	a	0.571107	0.8893		0.787233	1.13874		0.518648	1.22323		40	94.4986	10.0126	a	109.931	17.1687	ab	141.898	11.8187	ab	0.722864	0.085706		0.61269	2.01744		4.62878	4.18477
